# Supplementary material for: ANN-QSAR, Molecular Docking, ADMET Predictions, and Molecular Dynamics Studies of Isothiazole Derivatives to Design New and Selective Inhibitors of HCV Polymerase NS5B
Source: Pharmaceuticals (Basel). 2024 Dec 18;17(12):1712. doi: 10.3390/ph17121712 (PMC11678770; doi:10.3390/ph17121712)
Supplement: Supplementary file 1 [file pharmaceuticals-17-01712-s001.zip]

Archive with 1 entries (1 files):
- pharmaceuticals-3334533-supplementary.pdf
